# Supplementary material for: Porphyrin-Modified Polyethersulfone Ultrafiltration Membranes for Enhanced Bacterial Inactivation and Filtration Performance
Source: Membranes (Basel). 2025 Aug 6;15(8):239. doi: 10.3390/membranes15080239 (PMC12388197; doi:10.3390/membranes15080239)
Supplement: Supplementary file 1 [file membranes-15-00239-s001.zip]

Archive with 1 entries (1 files):
- membranes-3754576-supplementary.pdf
